# Supplementary material for: New vertical handover prediction schemes for LTE-WLAN heterogeneous networks
Source: PLoS One. 2019 Apr 17;14(4):e0215334. doi: 10.1371/journal.pone.0215334 (PMC6469805; doi:10.1371/journal.pone.0215334)
Supplement: S2 File — (XLSX) [file pone.0215334.s002.xlsx]

## Sheet: Sheet1
HM	speed	success percentage	success percentage wi-fi	success percentage from lte to wi-fi	total time	HO counter total	counter total prediction	avgHOupper	avgHOLower
1	0.5	99.6413	99.6683	99.7297	2.69975	1115	1159	-192.841	-192.724
1	1	99.6767	99.6894	99.8198	2.46375	1856	1926	-194.208	-194.055
1	1.5	99.4411	99.2441	99.4413	3.01897	2505	2647	-192.879	-192.963
1	2	99.1758	99.1748	99.2343	1.98426	4004	4064	-192.865	-192.819
1	2.5	98.7763	98.5534	98.5476	2.45899	4331	4422	-194.136	-193.983
1	3	97.8674	97.7176	97.9041	3.3775	6049	6184	-193.654	-193.598
2	0.5	99.1657	98.8399	99.6599	6.16249	839	911	-192.629	-192.632
2	1	99.5913	99.1632	99.3056	2.87577	1468	1511	-193.023	-193.398
2	1.5	98.9624	98.6667	98.8267	4.36553	3084	3193	-193.795	-193.879
2	2	98.5158	98.5904	99.1394	2.38283	3032	3091	-193.615	-193.481
2	2.5	98.9047	98.9754	99.0233	2.30589	4017	4064	-193.357	-193.306
2	3	98.4871	98.6081	97.882	2.22985	4759	4823	-193.124	-193.064
3	0.5	99.7178	99.8145	100	5.67182	1063	1152	-193.309	-193.379
3	1	99.6173	99.4994	99.4371	4.06284	1829	1923	-193.107	-193.804
3	1.5	97.8639	98.0049	97.3171	5.81896	3277	3413	-194.752	-194.697
3	2	98.3966	98.1982	97.6654	4.11516	4241	4334	-193.101	-193.238
3	2.5	96.8176	96.9501	98.9959	3.7573	5122	5261	-194.619	-194.536
3	3	98.2306	98.5423	99.0751	3.00346	4917	5023	-193.514	-193.424
4	0.5	99.2416	99.7947	100	11.7921	923	1033	-191.918	-192.36
4	1	98.1906	98.3673	99.6173	9.00774	2266	2447	-194.646	-194.596
4	1.5	98.9015	99.0834	99.5439	5.52709	2549	2660	-193.13	-193.051
4	2	97.1185	96.976	97.9606	7.29181	3991	4224	-193.729	-194.482
4	2.5	98.2524	98.5263	98.8122	3.79946	5150	5251	-192.904	-192.836
4	3	96.9375	96.4109	97.3962	4.24101	4702	4847	-193.904	-193.808
5	0.5	99.2291	98.9107	99.6466	4.85768	908	984	-191.845	-191.748
5	1	97.2497	98.3051	98.5353	10.9965	2327	2545	-194.394	-194.269
5	1.5	98.3184	98.2323	99.361	6.33508	2795	2992	-194.107	-193.976
5	2	96.7443	96.8117	97.1235	6.17382	3993	4209	-194.279	-194.237
5	2.5	98.009	97.9615	98.1354	3.62726	3767	3872	-193.454	-193.308
5	3	99.0898	99.1813	99.2821	2.07073	4065	4135	-193.38	-193.325
